# Supplementary material for: Effects of controversial contexts on opinion changes through discussion and evaluation of decisions: A group decision experiment regarding the issue of removed soil in Fukushima
Source: PLoS One. 2026 Apr 7;21(4):e0346574. doi: 10.1371/journal.pone.0346574 (PMC13056183; doi:10.1371/journal.pone.0346574)
Supplement: S1 Table — (XLSX) [file pone.0346574.s001.xlsx]

## Sheet: data
ID	Grade	Faculty	Sex	Birthplace	q1_1. Final disposal should be done outside of Fukushima.	q1_2. Final disposal should be done within Fukushima.	q1_3. Recycling of removed soil should be conducted	q1_4. Recycling of removed soil shall be conducted in a single location.	q1_5. Recycling of removed soil shall be conducted in multiple locations.	q1_6. Recycling of removed soil shall be conducted outside of Fukushima Prefecture.	q1_7. Recycling of removed soil shall be conducted, including Fukushima Prefecture.	q1_8. Final disposal should be done in a single location.	q1_9. Final disposal should be done in multiple locations.	q2_1. Reduce the risk and cost of final disposal and recycling.	q2_2. Sharing the burden of final disposal and recycling.	q2_3. Consideration should be given to the burden on the people of Okuma and Futaba Towns where the interim storage facilities are located.	q2_4. Consideration should be given to the burden on local people who will take on the newly removed soil.	q3_1. The information given in the informational material is neutral.	q3_2. The information given in the informational material is balanced.	q3_3. The information given in the informational material is biased.	q3_4. The information given in the informational material is arbitrarily leading the discussion.	q3_5. The information given in the informational material is complicit with a particular position.	q3_6. The amount of information given in the informational material is little/too much.	q3_7. The difficulty level of the information given in the informational material is easy/difficult.	q4_1. To what extent were you interested in the disposal of removed soil that is in the interim storage in Fukushima Prefecture?	q4_2. Did you know the following information? Please check all that you knew.	q5_1. Do you agree or disagree with the final disposal of removed soil outside of the prefecture? Please select the answer that is closest to your current opinion.	Condition (not included in the pre-questionnaire)
01_1	Second-year Undergraduate	Science	Female	Ishikawa Prefecture	4	3	6	2	5	4	5	2	5	7	7	7	7	7	6	2	2	2	3	4	I didn't have much interest.	Did not know any of them.	pros	Competitive
01_2	Second-year Undergraduate	Humanities	Male	Osaka	6	5	5	2	5	5	5	5	2	6	3	2	3	6	4	2	2	2	4	2	It's hard to say either way.	Did not know any of them.	cons	Competitive
01_3	First-year Undergraduate	Humanities	Male	Ehime Prefecture	4	4	3	6	2	1	3	4	3	6	1	5	5	4	5	1	2	1	4	3	I didn't have much interest.	Did not know any of them.	cons	Competitive
01_4	First-year Undergraduate	Science	Male	Hokkaido	2	5	6	4	3	1	6	4	3	6	5	4	6	7	7	1	1	1	4	4	I had somewhat of an interest.	Did not know any of them.	pros	Competitive
02_1	First-year Undergraduate	Humanities	Female	Ishikawa Prefecture	5	2	6	5	3	3	5	5	3	7	3	6	4	6	6	2	2	2	5	6	I had absolutely no interest.	Did not know any of them.	pros	Cooperative
02_2	First-year Undergraduate	Humanities	Male	Chiba Prefecture	6	2	5	1	6	6	4	1	5	7	6	6	5	3	4	2	2	2	3	4	I had somewhat of an interest.	Removed soil is being stored temporarily in Okuma and Futaba Towns, Fukushima Prefecture.	pros	Cooperative
02_3	First-year Undergraduate	Science	Male	Ibaraki Prefecture	5	3	6	2	5	5	5	5	1	2	2	5	6	3	6	4	6	5	3	4	I had somewhat of an interest.	Did not know any of them.	pros	Cooperative
02_4	First-year Undergraduate	Science	Female	Miyagi Prefecture	3	4	6	4	3	5	4	4	3	7	4	7	7	6	6	2	2	2	4	4	It's hard to say either way.	Did not know any of them.	pros	Cooperative
03_1	Second-year Undergraduate	Science	Female	Aomori Prefecture	3	3	5	2	5	4	5	5	2	7	7	7	7	6	5	2	2	2	4	4	I had somewhat of an interest.	Did not know any of them.	pros	Competitive
03_2	First-year Undergraduate	Science	Male	Hokkaido	4	2	6	2	5	3	4	1	6	6	6	5	5	2	4	5	4	5	4	3	I had somewhat of an interest.	Did not know any of them.	pros	Competitive
03_3	First-year Undergraduate	Science	Male	Hokkaido	5	3	6	3	5	5	5	4	2	7	5	6	5	7	6	2	2	2	4	5	I had a strong interest.	Did not know any of them.	pros	Competitive
03_4	First-year Undergraduate	Humanities	Male	Miyagi Prefecture	5	2	6	2	4	4	6	3	3	7	4	7	6	3	3	4	5	2	5	4	I had somewhat of an interest.	Did not know any of them.	cons	Competitive
04_1	First-year Undergraduate	Science	Female	Hokkaido	2	1	5	2	5	5	5	3	2	7	7	5	7	5	5	1	1	1	4	5	It's hard to say either way.	Did not know any of them.	cons	Cooperative
04_2	First-year Undergraduate	Science	Female	Gifu Prefecture	4	4	5	5	3	4	6	4	4	6	5	5	6	5	3	4	5	3	3	4	I didn't have much interest.	Did not know any of them.	pros	Cooperative
04_3	First-year Undergraduate	Humanities	Female	Tokyo	4	3	6	3	5	6	6	2	4	5	6	5	5	7	7	1	1	1	4	4	I didn't have much interest.	Did not know any of them.	pros	Cooperative
04_4	First-year Undergraduate	Humanities	Male	Hokkaido	5	6	6	5	5	6	6	2	5	6	7	6	6	7	3	5	5	5	6	2	I didn't have much interest.	Did not know any of them.	pros	Cooperative
05_1	First-year Undergraduate	Humanities	Female	Kanagawa Prefecture	3	5	5	5	2	5	5	5	2	5	4	5	5	6	6	2	3	2	4	4	I had absolutely no interest.	Did not know any of them.	cons	Competitive
05_2	Fourth-year Undergraduate	Humanities	Male	Hokkaido	4	4	5	4	5	4	5	4	3	7	5	5	6	4	4	3	5	4	4	5	I had absolutely no interest.	Did not know any of them.	pros	Competitive
05_3	First-year Undergraduate	Science	Male	Nagasaki Prefecture	4	4	6	3	5	4	6	5	3	6	4	5	7	6	4	4	4	3	4	4	It's hard to say either way.	Did not know any of them.	pros	Competitive
05_4	First-year Undergraduate	Science	Female	Shimane Prefecture	2	4	6	4	4	6	6	5	2	7	7	7	7	7	6	1	5	1	4	4	It's hard to say either way.	Did not know any of them.	cons	Competitive
06_1	First-year Undergraduate	Science	Female	Tokushima Prefecture	2	4	6	5	5	6	6	4	2	7	6	7	7	1	1	7	6	6	3	5	I had absolutely no interest.	Did not know any of them.	cons	Cooperative
06_2	First-year Undergraduate	Humanities	Female	Kanagawa Prefecture	5	5	5	4	5	5	5	5	5	7	6	7	6	3	3	5	4	5	3	4	It's hard to say either way.	Did not know any of them.	pros	Cooperative
06_3	First-year Undergraduate	Humanities	Male	Saitama Prefecture	4	2	4	2	4	5	5	5	2	7	5	7	7	5	5	3	3	3	3	5	It's hard to say either way.	Removed soil is being stored temporarily in Okuma and Futaba Towns, Fukushima Prefecture.	pros	Cooperative
06_4	First-year Undergraduate	Humanities	Male	Hokkaido	2	4	6	1	6	6	6	5	2	7	7	7	6	6	6	2	2	1	4	3	I had somewhat of an interest.	The final disposal of removed soil outside Fukushima Prefecture is stipulated by law; Removed soil is being stored temporarily in Okuma and Futaba Towns, Fukushima Prefecture; The majority of the removed soil is low-concentration material at 8,000Bq/kg or below.	pros	Cooperative
07_1	First-year Undergraduate	Science	Female	Shizuoka Prefecture	5	2	6	1	6	6	6	1	6	7	7	7	7	4	4	2	1	5	3	4	I had somewhat of an interest.	Removed soil is being stored temporarily in Okuma and Futaba Towns, Fukushima Prefecture;The majority of the removed soil is low-concentration material at 8,000Bq/kg or below.	pros	Cooperative
07_2	First-year Undergraduate	Science	Female	Hokkaido	4	3	5	4	5	5	5	2	4	5	5	5	5	5	5	2	2	4	4	4	It's hard to say either way.	Did not know any of them.	pros	Cooperative
07_3	First-year Undergraduate	Science	Male	Hokkaido	3	4	5	6	1	1	6	4	3	7	5	6	7	7	7	1	1	1	2	4	I didn't have much interest.	Did not know any of them.	cons	Cooperative
07_4	First-year Undergraduate	Humanities	Female	Tokyo	4	3	6	2	5	3	3	6	3	7	7	7	7	4	5	2	2	2	4	4	I had somewhat of an interest.	Did not know any of them.	cons	Cooperative
08_1	First-year Undergraduate	Science	Male	Osaka	1	6	6	6	1	6	6	6	1	7	1	1	7	7	7	1	1	1	4	4	I had absolutely no interest.	Did not know any of them.	cons	Competitive
08_2	First-year Undergraduate	Science	Female	Tokushima Prefecture	4	3	5	5	3	3	5	5	3	7	3	7	7	6	6	3	3	2	4	6	It's hard to say either way.	Did not know any of them.	cons	Competitive
08_3	First-year Undergraduate	Science	Female	Hyogo Prefecture	5	4	6	2	5	6	6	1	4	7	7	7	7	3	6	4	4	2	3	4	I didn't have much interest.	The final disposal of removed soil outside Fukushima Prefecture is stipulated by law.	pros	Competitive
08_4	First-year Undergraduate	Science	Male	Kanagawa Prefecture	2	4	3	4	3	4	4	4	3	6	3	5	5	7	7	2	2	2	3	4	I had absolutely no interest.	Did not know any of them.	cons	Competitive
09_1	First-year Undergraduate	Science	Male	Hokkaido	6	6	6	2	5	6	6	1	5	7	7	5	5	7	6	1	1	2	5	4	I had somewhat of an interest.	Did not know any of them.	pros	Competitive
09_2	First-year Undergraduate	Science	Male	Hyogo Prefecture	3	4	5	2	5	6	5	2	4	6	7	6	5	4	5	4	4	1	3	3	I didn't have much interest.	Removed soil is being stored temporarily in Okuma and Futaba Towns, Fukushima Prefecture.	pros	Competitive
09_3	First-year Undergraduate	Science	Male	Tokyo	5	4	6	2	4	6	6	4	2	7	4	7	6	5	7	2	1	3	3	3	I had somewhat of an interest.	Removed soil is being stored temporarily in Okuma and Futaba Towns, Fukushima Prefecture.	pros	Competitive
09_4	First-year Undergraduate	Science	Male	Hiroshima Prefecture	5	1	6	1	6	2	5	5	2	7	5	6	5	2	5	5	5	6	4	3	I had absolutely no interest.	Did not know any of them.	pros	Competitive
10_1	Second-year Undergraduate	Humanities	Female	Aomori Prefecture	4	3	5	4	3	5	6	4	3	7	7	7	6	5	7	3	2	2	4	4	I didn't have much interest.	Did not know any of them.	cons	Competitive
10_2	First-year Undergraduate	Science	Male	Hokkaido	5	2	5	5	5	5	5	2	6	7	6	6	6	7	7	1	1	1	5	4	I didn't have much interest.	Did not know any of them.	pros	Competitive
10_3	First-year Undergraduate	Science	Male	Kanagawa Prefecture	3	4	6	1	6	6	6	6	1	7	3	7	5	5	5	3	2	2	4	3	I didn't have much interest.	The final disposal of removed soil outside Fukushima Prefecture is stipulated by law; Removed soil is being stored temporarily in Okuma and Futaba Towns, Fukushima Prefecture;The majority of the removed soil is low-concentration material at 8,000Bq/kg or below.	pros	Competitive
10_4	First-year Undergraduate	Science	Male	Akita Prefecture	5	3	6	1	6	5	5	6	1	7	7	7	6	3	6	2	4	5	3	4	I didn't have much interest.	Did not know any of them.	pros	Competitive
11_1	Second-year Undergraduate	Science	Male	Aichi Prefecture	4	6	6	1	6	4	6	1	6	7	7	7	7	7	7	1	1	1	4	4	I had absolutely no interest.	Did not know any of them.	pros	Cooperative
11_2	First-year Undergraduate	Science	Male	Tokyo	6	3	6	6	6	4	6	5	5	7	7	6	6	2	5	1	1	2	7	2	I had absolutely no interest.	Did not know any of them.	pros	Cooperative
11_3	First-year Undergraduate	Humanities	Male	Kanagawa Prefecture	3	2	6	5	6	5	6	2	3	7	6	6	7	6	5	2	2	2	3	5	I didn't have much interest.	Did not know any of them.	pros	Cooperative
11_4	First-year Undergraduate	Humanities	Male	Chiba Prefecture	6	1	6	1	6	6	6	1	6	5	7	7	7	6	5	3	3	2	4	6	I had absolutely no interest.	Did not know any of them.	pros	Cooperative
12_1	Second-year Undergraduate	Humanities	Male	Shizuoka Prefecture	5	4	4	1	5	5	5	1	6	5	5	7	7	5	5	2	6	2	4	4	It's hard to say either way.	Did not know any of them.	pros	Competitive
12_2	First-year Undergraduate	Humanities	Male	Shizuoka Prefecture	2	4	5	3	5	5	5	4	3	6	5	6	6	6	6	2	2	2	4	4	I had somewhat of an interest.	Did not know any of them.	cons	Competitive
12_3	First-year Undergraduate	Science	Female	Hokkaido	3	5	5	2	5	5	5	5	2	5	5	7	7	7	7	1	1	2	4	4	I had somewhat of an interest.	Did not know any of them.	pros	Competitive
12_4	First-year Undergraduate	Science	Male	Toyama Prefecture	5	3	6	3	4	6	5	4	4	6	6	7	7	6	6	2	1	1	4	4	I had somewhat of an interest.	The final disposal of removed soil outside Fukushima Prefecture is stipulated by law.	pros	Competitive
13_1	First-year Undergraduate	Science	Female	Hokkaido	4	4	6	6	5	6	6	3	4	5	5	5	6	6	6	2	2	2	4	4	I had somewhat of an interest.	Did not know any of them.	pros	Cooperative
13_2	First-year Undergraduate	Science	Male	Saitama Prefecture	2	5	6	4	3	1	6	6	1	7	2	7	7	7	7	1	4	1	6	5	I didn't have much interest.	Removed soil is being stored temporarily in Okuma and Futaba Towns, Fukushima Prefecture.	cons	Cooperative
13_3	First-year Undergraduate	Science	Male	Saitama Prefecture	4	4	6	3	6	6	6	1	6	7	5	5	5	7	7	1	2	3	3	4	I had somewhat of an interest.	Did not know any of them.	pros	Cooperative
13_4	First-year Undergraduate	Science	Male	Kanagawa Prefecture	6	3	6	3	6	6	6	3	6	6	7	6	6	3	3	5	4	5	3	4	I had somewhat of an interest.	Removed soil is being stored temporarily in Okuma and Futaba Towns, Fukushima Prefecture;The majority of the removed soil is low-concentration material at 8,000Bq/kg or below.	pros	Cooperative
14_1	First-year Undergraduate	Humanities	Male	Kanagawa Prefecture	5	5	4	2	3	4	4	5	3	6	5	4	5	6	3	5	2	2	3	4	I didn't have much interest.	Removed soil is being stored temporarily in Okuma and Futaba Towns, Fukushima Prefecture.	pros	Cooperative
14_2	Second-year Undergraduate	Science	Male	Gunma Prefecture	6	6	6	3	5	5	4	2	5	7	7	7	7	4	4	4	2	2	3	5	I had a strong interest.	Removed soil is being stored temporarily in Okuma and Futaba Towns, Fukushima Prefecture.	pros	Cooperative
14_3	First-year Undergraduate	Humanities	Female	Toyama Prefecture	2	6	6	6	1	4	5	6	2	7	3	5	7	6	6	2	2	2	3	4	I didn't have much interest.	Did not know any of them.	cons	Cooperative
14_4	First-year Undergraduate	Humanities	Female	Hokkaido	2	4	6	4	4	4	4	4	3	7	3	3	6	2	3	3	5	5	4	5	I had somewhat of an interest.	Did not know any of them.	cons	Cooperative
15_1	First-year Undergraduate	Humanities	Female	Hokkaido	5	6	6	5	5	6	6	5	5	7	6	7	7	5	5	5	3	3	4	3	I had somewhat of an interest.	Removed soil is being stored temporarily in Okuma and Futaba Towns, Fukushima Prefecture.	cons	Competitive
15_2	Third-year Undergraduate	Science	Male	Hokkaido	6	6	3	4	2	2	4	6	2	7	2	2	7	6	5	2	1	2	2	3	I didn't have much interest.	Did not know any of them.	cons	Competitive
15_3	First-year Undergraduate	Science	Male	Kagoshima Prefecture	2	5	6	2	5	5	5	1	6	7	7	6	6	2	2	5	5	5	3	4	It's hard to say either way.	Did not know any of them.	cons	Competitive
15_4	First-year Undergraduate	Humanities	Female	Nara Prefecture	6	6	6	6	6	6	6	6	6	7	1	2	2	4	3	5	7	6	4	5	I had absolutely no interest.	Did not know any of them.	cons	Competitive
16_1	First-year Undergraduate	Science	Female	Kanagawa Prefecture	3	4	5	4	3	3	4	5	2	7	7	7	7	3	3	4	3	4	3	3	I didn't have much interest.	Did not know any of them.	pros	Competitive
16_2	First-year Undergraduate	Science	Female	Chiba Prefecture	5	3	6	2	6	6	5	2	5	7	7	7	7	6	6	2	7	2	4	4	I didn't have much interest.	Did not know any of them.	pros	Competitive
16_3	Third-year Undergraduate	Humanities	Male	Mie Prefecture	4	3	6	6	2	5	3	6	1	7	2	7	5	7	7	1	1	1	5	5	I didn't have much interest.	Did not know any of them.	pros	Competitive
16_4	Third-year Undergraduate	Science	Male	Hokkaido	4	3	6	2	4	5	5	1	3	7	4	6	7	6	4	3	4	3	4	4	It's hard to say either way.	Did not know any of them.	pros	Competitive
17_1	Third-year Undergraduate	Science	Female	Yamagata Prefecture	3	4	5	3	4	4	5	3	4	6	4	5	6	5	5	3	2	2	4	4	I didn't have much interest.	Did not know any of them.	cons	Cooperative
17_2	Second-year Undergraduate	Science	Female	Saitama Prefecture	4	4	5	5	4	5	5	4	4	5	5	7	7	6	6	2	2	2	4	4	I didn't have much interest.	Did not know any of them.	pros	Cooperative
17_3	First-year Undergraduate	Science	Female	Hokkaido	4	6	6	5	5	6	6	5	5	7	3	3	6	5	6	5	3	4	4	4	I had absolutely no interest.	Did not know any of them.	pros	Cooperative
17_4	Third-year Undergraduate	Science	Male	Iwate Prefecture	2	3	5	3	4	4	5	3	3	7	4	5	5	3	3	5	4	5	3	4	It's hard to say either way.	Did not know any of them.	pros	Cooperative
18_1	First-year Undergraduate	Science	Male	Hokkaido	3	5	5	5	3	4	4	5	2	5	2	6	6	5	6	2	2	2	4	5	I had absolutely no interest.	Did not know any of them.	cons	Competitive
18_2	First-year Undergraduate	Humanities	Male	Hokkaido	6	6	6	1	6	6	6	6	6	7	7	7	7	1	1	7	7	7	1	1	It's hard to say either way.	The final disposal of removed soil outside Fukushima Prefecture is stipulated by law; Removed soil is being stored temporarily in Okuma and Futaba Towns, Fukushima Prefecture.	pros	Competitive
18_3	First-year Undergraduate	Science	Female	Kumamoto Prefecture	4	4	5	3	4	5	5	3	4	6	5	6	6	5	5	3	4	3	4	4	I didn't have much interest.	Did not know any of them.	pros	Competitive
18_4	First-year Undergraduate	Humanities	Female	Hokkaido	4	4	6	2	5	5	5	5	2	7	4	7	7	6	6	2	2	3	4	4	I didn't have much interest.	Did not know any of them.	pros	Competitive
19_1	First-year Undergraduate	Science	Male	Hyogo Prefecture	4	5	5	3	5	5	5	2	4	6	6	5	5	6	6	3	5	5	4	4	I didn't have much interest.	Did not know any of them.	pros	Cooperative
19_2	First-year Undergraduate	Science	Male	Hokkaido	5	3	5	2	6	4	3	5	6	7	7	6	6	5	6	2	5	5	4	4	I had somewhat of an interest.	Did not know any of them.	pros	Cooperative
19_3	First-year Undergraduate	Science	Female	Tokyo	3	4	2	3	4	3	4	3	4	7	7	7	7	4	4	4	3	2	4	4	I had somewhat of an interest.	The majority of the removed soil is low-concentration material at 8,000Bq/kg or below.	cons	Cooperative
19_4	First-year Undergraduate	Science	Female	Tokyo	3	5	6	4	6	5	6	6	1	6	5	6	7	7	6	1	1	1	4	6	I had absolutely no interest.	Did not know any of them.	cons	Cooperative
20_1	First-year Undergraduate	Science	Female	Osaka	4	4	5	2	5	5	5	2	5	7	6	7	7	7	6	2	2	2	4	5	I had somewhat of an interest.	Did not know any of them.	pros	Cooperative
20_2	First-year Undergraduate	Science	Female	Fukuoka Prefecture	4	4	6	6	5	6	6	5	3	7	2	4	5	6	6	2	1	1	4	4	I had absolutely no interest.	Did not know any of them.	pros	Cooperative
20_3	Fourth-year Undergraduate	Humanities	Female	Saitama Prefecture	4	2	6	4	5	5	5	2	5	5	7	7	5	7	7	1	1	1	3	4	I didn't have much interest.	Removed soil is being stored temporarily in Okuma and Futaba Towns, Fukushima Prefecture.	pros	Cooperative
20_4	Second-year Undergraduate	Science	Male	Chiba Prefecture	2	5	5	5	2	2	5	5	2	6	2	1	6	6	5	4	5	2	3	4	I didn't have much interest.	Removed soil is being stored temporarily in Okuma and Futaba Towns, Fukushima Prefecture.	cons	Cooperative
21_1	Second-year Undergraduate	Science	Female	Hokkaido	2	5	6	6	3	4	6	6	3	7	3	4	4	6	6	2	2	1	4	5	I had absolutely no interest.	Did not know any of them.	pros	Cooperative
21_2	Fourth-year Undergraduate	Science	Male	Mie Prefecture	4	4	6	3	4	6	6	5	2	7	5	6	6	7	5	2	2	2	2	6	I didn't have much interest.	Did not know any of them.	cons	Cooperative
21_3	Second-year Undergraduate	Humanities	Female	Hokkaido	2	5	6	2	5	5	5	5	2	5	6	4	6	5	6	1	1	1	4	5	I didn't have much interest.	Did not know any of them.	cons	Cooperative
21_4	Third-year Undergraduate	Science	Female	Tokyo	4	5	6	5	4	6	6	6	2	7	3	6	6	7	7	1	1	1	4	4	I had absolutely no interest.	Did not know any of them.	cons	Cooperative
22_1	First-year Undergraduate	Science	Male	Osaka	4	3	6	4	4	4	5	4	3	7	4	6	5	5	5	3	3	3	4	4	I didn't have much interest.	Did not know any of them.	pros	Competitive
22_2	First-year Undergraduate	Humanities	Male	Hyogo Prefecture	4	4	6	2	5	5	6	2	5	6	6	7	7	6	6	2	2	2	4	4	I didn't have much interest.	Did not know any of them.	pros	Competitive
22_3	Fourth-year Undergraduate	Science	Female	Niigata Prefecture	4	4	6	4	4	4	5	2	3	6	6	6	6	4	4	4	3	3	5	5	I had absolutely no interest.	Did not know any of them.	pros	Competitive
22_4	First-year Undergraduate	Science	Male	Hokkaido	5	2	6	3	4	4	4	4	5	7	6	7	7	7	5	1	1	1	4	4	I had absolutely no interest.	Did not know any of them.	pros	Competitive
23_1	First-year Undergraduate	Science	Female	Hokkaido	5	5	5	2	5	5	5	2	5	6	6	6	6	6	6	2	2	2	5	5	I didn't have much interest.	Did not know any of them.	pros	Competitive
23_2	First-year Undergraduate	Science	Male	Hokkaido	5	2	6	3	5	6	4	2	4	5	6	6	6	6	6	3	2	3	3	5	I had absolutely no interest.	Removed soil is being stored temporarily in Okuma and Futaba Towns, Fukushima Prefecture.	pros	Competitive
23_3	First-year Undergraduate	Science	Male	Hokkaido	2	6	6	3	5	5	6	4	3	7	3	6	6	6	5	2	1	3	3	4	I didn't have much interest.	Did not know any of them.	cons	Competitive
23_4	First-year Undergraduate	Science	Female	Kanagawa Prefecture	4	3	6	2	6	4	5	3	4	7	6	7	7	6	6	1	1	1	4	4	I had somewhat of an interest.	Did not know any of them.	pros	Competitive
24_1	Second-year Undergraduate	Science	Female	Hokkaido	3	4	5	5	2	5	5	2	4	7	5	7	7	6	5	1	3	4	4	5	I didn't have much interest.	Did not know any of them.	pros	Cooperative
24_2	First-year Undergraduate	Humanities	Female	Tochigi Prefecture	4	4	4	3	4	4	4	3	4	7	5	5	5	6	6	2	2	2	4	3	I had somewhat of an interest.	Did not know any of them.	pros	Cooperative
24_3	Second-year Undergraduate	Science	Male	Hokkaido	5	4	6	1	6	4	6	6	4	7	7	5	7	2	6	2	5	2	3	4	I had absolutely no interest.	Did not know any of them.	pros	Cooperative
24_4	First-year Undergraduate	Science	Male	Hyogo Prefecture	6	6	6	6	6	6	6	6	6	7	5	5	5	7	7	1	1	1	2	4	I had absolutely no interest.	Did not know any of them.	pros	Cooperative
25_1	First-year Undergraduate	Science	Male	Hokkaido	5	2	6	6	2	5	4	4	5	5	5	7	6	6	6	2	2	2	3	5	I didn't have much interest.	Did not know any of them.	pros	Competitive
25_2	Fourth-year Undergraduate	Humanities	Female	Hyogo Prefecture	4	3	6	5	5	5	5	3	5	6	4	5	5	5	5	2	2	2	3	4	I had absolutely no interest.	Did not know any of them.	pros	Competitive
25_3	First-year Undergraduate	Science	Female	Kochi Prefecture	4	3	5	3	4	3	5	5	3	6	4	6	6	5	5	3	6	3	2	3	I didn't have much interest.	Did not know any of them.	pros	Competitive
25_4	First-year Undergraduate	Science	Male	Hiroshima Prefecture	6	2	6	3	5	6	6	3	6	7	7	6	5	6	6	2	5	5	4	4	I didn't have much interest.	Removed soil is being stored temporarily in Okuma and Futaba Towns, Fukushima Prefecture.	pros	Competitive
26_1	First-year Undergraduate	Science	Male	Akita Prefecture	2	5	6	1	5	3	5	6	2	6	2	7	7	5	2	5	5	6	2	4	I had somewhat of an interest.	Did not know any of them.	cons	Cooperative
26_2	First-year Undergraduate	Science	Female	Chiba Prefecture	4	3	6	2	5	5	5	5	2	7	2	4	5	5	3	5	2	5	2	4	I didn't have much interest.	Did not know any of them.	pros	Cooperative
26_3	Fourth-year Undergraduate	Science	Female	Hokkaido	2	4	6	4	4	2	5	3	4	7	1	5	7	4	4	5	3	2	2	5	I didn't have much interest.	Did not know any of them.	cons	Cooperative
26_4	Third-year Undergraduate	Science	Male	Nara Prefecture	1	6	6	6	2	6	6	6	1	7	1	5	7	2	2	6	6	6	4	4	I didn't have much interest.	Removed soil is being stored temporarily in Okuma and Futaba Towns, Fukushima Prefecture.	cons	Cooperative
27_1	Fourth-year Undergraduate	Science	Male	Hokkaido	4	5	6	3	5	4	6	3	5	6	3	6	7	3	3	5	4	4	3	4	I didn't have much interest.	Did not know any of them.	pros	Competitive
27_2	First-year Undergraduate	Science	Female	Tokyo	5	2	6	3	6	6	6	4	5	7	7	7	7	7	7	1	1	1	4	4	It's hard to say either way.	Did not know any of them.	pros	Competitive
27_3	First-year Undergraduate	Science	Female	Aichi Prefecture	5	4	6	3	5	5	5	6	4	6	6	6	6	4	5	2	3	3	4	3	I had somewhat of an interest.	Removed soil is being stored temporarily in Okuma and Futaba Towns, Fukushima Prefecture.	pros	Competitive
27_4	Fourth-year Undergraduate	Humanities	Male	Tokyo	4	5	6	2	5	5	6	5	3	5	4	6	5	5	5	2	2	2	4	5	I had somewhat of an interest.	Did not know any of them.	cons	Competitive
28_1	Third-year Undergraduate	Humanities	Female	Hokkaido	4	4	6	6	3	3	5	6	3	5	3	6	6	7	7	2	1	1	4	5	It's hard to say either way.	Did not know any of them.	pros	Cooperative
28_2	Second-year Undergraduate	Science	Male	Ibaraki Prefecture	2	5	5	5	2	3	5	5	2	4	3	5	5	7	7	1	1	1	4	4	I had somewhat of an interest.	Removed soil is being stored temporarily in Okuma and Futaba Towns, Fukushima Prefecture.	pros	Cooperative
28_3	Second-year Undergraduate	Science	Female	Hokkaido	1	6	1	6	1	1	1	6	1	2	1	4	7	7	7	1	1	1	4	4	I had somewhat of an interest.	Did not know any of them.	cons	Cooperative
28_4	Third-year Undergraduate	Science	Female	Hokkaido	5	2	5	2	5	4	3	1	6	5	7	6	6	5	5	3	6	5	4	4	It's hard to say either way.	Did not know any of them.	pros	Cooperative
29_1	Fourth-year Undergraduate	Humanities	Female	Hokkaido	3	5	5	4	4	5	6	4	3	7	4	5	6	6	5	2	2	3	5	5	I didn't have much interest.	Did not know any of them.	cons	Competitive
29_2	First-year Undergraduate	Science	Female	Osaka	4	3	6	2	5	5	6	4	3	4	5	6	6	7	7	1	1	1	4	4	It's hard to say either way.	Did not know any of them.	pros	Competitive
29_3	First-year Undergraduate	Science	Female	Osaka	2	5	6	5	6	6	6	6	1	7	2	7	7	7	7	1	1	1	3	5	I didn't have much interest.	Did not know any of them.	cons	Competitive
29_4	First-year Undergraduate	Science	Male	Hiroshima Prefecture	5	2	6	4	3	6	6	2	5	7	5	7	6	6	3	1	2	2	3	4	I had absolutely no interest.	Did not know any of them.	pros	Competitive
30_1	First-year Undergraduate	Science	Male	Kanagawa Prefecture	5	3	6	4	6	6	6	5	3	6	4	6	6	5	6	3	3	3	2	4	I had absolutely no interest.	Did not know any of them.	pros	Cooperative
30_2	First-year Undergraduate	Science	Male	Tokyo	3	5	6	5	5	5	5	5	3	6	4	6	6	5	4	2	5	4	4	3	I had somewhat of an interest.	Did not know any of them.	cons	Cooperative
30_3	Third-year Undergraduate	Humanities	Male	Hokkaido	5	2	6	4	6	5	6	1	4	5	7	6	5	2	3	5	5	5	2	2	I didn't have much interest.	Did not know any of them.	pros	Cooperative
30_4	First-year Undergraduate	Science	Female	Aichi Prefecture	5	4	6	4	4	4	5	2	5	7	7	7	7	6	4	2	3	3	4	5	I didn't have much interest.	Did not know any of them.	pros	Cooperative
31_1	Second-year Undergraduate	Science	Male	Aichi Prefecture	2	5	6	1	6	6	6	5	2	5	5	5	5	6	5	5	2	3	2	5	I didn't have much interest.	Did not know any of them.	cons	Cooperative
31_2	First-year Undergraduate	Science	Male	Kyoto	4	4	6	3	4	6	6	4	3	5	4	6	6	6	7	2	6	1	5	5	I had absolutely no interest.	Did not know any of them.	pros	Cooperative
31_3	First-year Undergraduate	Science	Male	Kanagawa Prefecture	2	5	6	2	6	5	6	6	2	7	2	7	7	7	6	5	2	2	5	5	I didn't have much interest.	Did not know any of them.	cons	Cooperative
31_4	First-year Undergraduate	Humanities	Male	Miyagi Prefecture	4	4	5	2	4	4	6	2	5	7	5	5	5	3	5	3	5	4	3	3	I had somewhat of an interest.	The final disposal of removed soil outside Fukushima Prefecture is stipulated by law.	pros	Cooperative
32_1	First-year Undergraduate	Humanities	Neither male nor female / Prefer not to answer	Shizuoka Prefecture	5	2	6	4	6	4	4	5	3	7	6	5	4	4	6	2	5	1	5	6	I had absolutely no interest.	Did not know any of them.	pros	Competitive
32_2	First-year Undergraduate	Science	Male	Chiba Prefecture	4	3	6	2	5	6	6	5	2	6	6	7	5	6	5	2	4	4	3	5	I didn't have much interest.	Did not know any of them.	pros	Competitive
32_3	First-year Undergraduate	Humanities	Female	Kanagawa Prefecture	5	5	5	3	5	6	6	2	5	7	7	7	6	6	6	2	3	3	5	4	I didn't have much interest.	Did not know any of them.	pros	Competitive
32_4	First-year Undergraduate	Science	Male	Saitama Prefecture	6	2	5	2	5	6	6	3	4	7	6	7	7	3	3	5	1	5	4	5	I had somewhat of an interest.	Did not know any of them.	pros	Competitive
