# Supplementary material for: Effects of controversial contexts on opinion changes through discussion and evaluation of decisions: A group decision experiment regarding the issue of removed soil in Fukushima
Source: PLoS One. 2026 Apr 7;21(4):e0346574. doi: 10.1371/journal.pone.0346574 (PMC13056183; doi:10.1371/journal.pone.0346574)
Supplement: S2 Table — (XLSX) [file pone.0346574.s003.xlsx]

## Sheet: data
ID	q1_1. Asserting my position and persuading opponents with different opinions to be adopted as the group decision	q1_2. Considering both supporting and opposing perspectives and deliberating the merits and demerits of the final disposal outside Fukushima	q2_1. Final disposal should be done outside of Fukushima.	q2_2. Final disposal should be done within Fukushima.	q2_3. Recycling of removed soil should be conducted	q2_4. Recycling of removed soil shall be conducted in a single location.	q2_5. Recycling of removed soil shall be conducted in multiple locations.	q2_6. Recycling of removed soil shall be conducted outside of Fukushima Prefecture.	q2_7. Recycling of removed soil shall be conducted, including Fukushima Prefecture.	q2_8. Final disposal should be done in a single location.	q2_9. Final disposal should be done in multiple locations.	q3_1. Reduce the risk and cost of final disposal and recycling.	q3_2. Sharing the burden of final disposal and recycling.	q3_3. Consideration should be given to the burden on the people of Okuma and Futaba Towns where the interim storage facilities are located.	q3_4. Consideration should be given to the burden on local people who will take on the newly removed soil.	q4_1. I spoke on reducing the risks and costs associated with soil removal.	q4_2. I spoke up regarding sharing the burden of soil removal.	q4_3. I spoke up regarding the burden on the people of Okuma and Futaba, where interim storage facilities are located.	q4_4. I made well-balanced statements regarding "reducing risks and costs," "sharing the burden," and "considering the burden on the people of Okuma and Futaba Towns.	q4_5. I gave reasons for my arguments from a logical and objective point of view.	q4_6. I gave my reasons for my claim from a psychological and emotional point of view.	q5_1. During the discussions, the reducing risks and costs associated with removed soil was discussed.	q5_2. During the discussion, the sharing of burdens related to removed soil was discussed.	q5_3. During the discussion, consideration for the burden on the people of Okuma and Futaba Towns, where interim storage facilities are located, was discussed.	q5_4. In the discussions, "reducing risks and costs," "sharing the burden," and "consideration for the burden on the people of Okuma and Futaba Towns" were all discussed.	q5_5. In the discussion, the reasons for each claim were stated from a logical and objective point of view.	q5_6. In the discussion, the reasons for each claim were given from a psychological and emotional point of view.	q6_1. I thought the issue of removed soil was a problem that was relevant to me.	q6_2. I thought I was one of the parties in the removal soil issue.	q6_3. During the discussion, I imagined myself in the position of the people of Okuma and Futaba Towns and considered the issue of soil removal.	q6_4. During the discussion, I considered the issue of removed soil from the perspective of the people of Okuma and Futaba towns.	q6_5. During the discussion, I imagined myself in the position of those who would assume the burden of the newly removed soil and considered the issue of removed soil.	q6_6. During our discussion, I considered the issue of removed soil from the perspective of those who would be assuming the burden of the newly removed soil.	q7_1. I had ample opportunity to speak up.	q7_2. My opinion was fully heard.	q7_3. Everyone had an equal opportunity to speak.	q7_4. They took care of each other so that everyone would speak up.	q7_5. Those who were more assertive dominated the discussion.	q7_6. The discussion was dragged down by the loudest voices.	q7_7. In the discussions, minority opinions were respected.	q7_8. He listened to the opinions of the minority in the discussion.	q7_9. During the discussion, opinions were expressed from diverse perspectives.	q7_10. Various perspectives were expressed during the discussion.	q7_11. The opinions of all participants were reflected in the conclusions reached.	q7_12. The opinions of all participants were incorporated in reaching the conclusion.	q7_13. Overall, the discussion was a fair process.	q7_14. Overall, the way the discussion was conducted was fair.	q8_1. The conclusion is that it reduces risks and costs to society as a whole.	q8_2. The conclusion is that it reduces the risk and cost to society as a whole.
01_1	5	6	2	4	6	3	4	4	5	4	3	7	4	6	6	1	7	7	2	2	6	7	7	7	7	7	7	7	7	7	7	6	6	7	7	7	7	1	1	7	7	7	7	2	3	7	7	7	7
01_2	5	3	2	5	6	5	5	6	6	5	2	7	2	3	4	7	2	2	2	6	2	6	6	6	7	4	4	5	4	2	1	2	1	6	6	4	6	2	2	5	5	6	6	3	2	5	6	7	7
01_3	6	5	1	6	5	3	3	3	6	6	1	7	3	6	5	7	3	6	4	5	4	5	5	7	7	5	5	6	5	6	5	5	5	7	7	7	7	5	4	2	5	3	4	7	7	4	5	7	7
01_4	6	6	5	2	6	4	3	5	5	6	1	7	7	7	6	7	7	7	7	5	7	7	7	7	7	7	7	7	7	7	7	7	7	7	7	7	7	1	1	3	6	7	7	5	5	6	7	7	7
02_1	2	4	6	1	6	2	6	6	5	2	5	2	6	6	5	6	5	1	4	3	6	4	7	1	3	5	4	7	7	2	2	7	7	7	7	7	7	5	6	5	6	5	5	7	6	7	7	2	4
02_2	2	6	6	2	4	1	6	6	6	1	6	7	7	6	7	7	7	7	6	5	4	7	7	7	7	6	2	7	7	4	4	5	5	7	7	5	6	3	2	5	6	6	6	6	6	6	6	7	7
02_3	3	6	6	2	6	2	6	6	6	2	5	2	6	5	6	6	6	5	5	5	5	6	6	4	7	6	4	6	6	5	5	5	6	6	6	5	6	6	5	6	6	6	6	6	6	6	6	4	4
02_4	3	4	5	2	6	3	6	6	4	3	4	7	5	7	7	6	5	6	6	7	5	6	7	4	5	6	5	4	4	4	4	5	5	5	7	6	6	2	1	5	5	5	6	7	7	5	5	5	6
03_1	5	6	3	3	6	1	6	6	6	2	5	7	7	7	7	6	6	7	4	6	5	7	7	6	6	6	4	7	7	7	3	5	5	7	7	4	7	2	2	6	6	5	5	7	7	6	6	5	5
03_2	5	4	4	3	5	5	3	4	6	1	6	2	6	5	5	3	6	6	4	5	6	5	7	6	7	4	6	6	6	5	5	6	6	5	5	6	5	2	3	6	6	6	6	6	4	5	6	2	2
03_3	3	5	5	5	6	2	6	3	5	1	6	6	6	7	5	5	5	6	4	2	5	7	7	6	7	5	2	7	7	6	5	6	4	5	5	7	6	2	1	7	7	4	4	6	6	7	7	7	7
03_4	4	6	5	5	6	2	5	2	6	2	5	7	5	7	6	5	4	7	5	3	6	5	6	4	5	5	6	7	6	6	6	5	6	5	7	7	7	1	1	7	6	6	7	7	6	7	7	5	4
04_1	6	6	4	4	6	6	2	2	6	3	6	7	7	7	7	7	7	4	7	6	7	7	7	2	7	7	5	3	3	3	3	3	3	7	7	7	7	1	3	6	6	7	7	7	7	7	7	7	7
04_2	2	5	5	5	6	5	2	2	6	2	5	5	6	5	5	3	5	1	5	5	3	6	6	4	5	6	5	3	3	5	5	5	5	6	6	5	6	2	3	4	4	3	3	6	6	6	6	5	4
04_3	1	6	6	6	6	6	3	3	6	1	6	7	7	7	7	7	7	7	5	5	6	7	7	7	7	7	6	2	1	3	6	6	6	7	7	7	7	1	1	7	7	7	7	7	7	7	7	6	6
04_4	1	5	5	6	6	5	5	5	5	1	5	6	6	6	6	6	7	6	6	6	6	7	7	5	5	6	6	2	2	5	5	6	6	7	7	7	6	2	3	5	6	6	6	5	5	4	5	6	6
05_1	4	4	4	3	6	6	6	6	6	5	3	4	4	6	6	6	2	2	3	5	3	5	6	6	6	4	5	6	6	3	2	4	4	6	6	6	6	2	1	6	6	6	6	2	2	6	6	2	2
05_2	4	6	5	4	6	4	5	4	6	3	4	5	5	5	5	6	7	6	7	7	6	7	7	7	7	6	6	3	3	5	5	5	5	7	7	5	5	4	3	6	6	7	7	7	7	7	5	5	5
05_3	6	2	6	2	6	2	6	6	6	2	6	7	6	7	7	7	6	7	6	3	7	6	7	7	6	4	6	4	4	7	5	3	3	7	7	7	6	1	1	4	4	7	7	5	3	6	7	4	5
05_4	3	5	6	4	6	4	6	6	6	3	4	7	7	7	7	5	3	4	5	6	3	7	7	7	7	5	7	5	5	6	4	5	5	6	7	7	7	2	2	7	7	6	7	5	5	6	7	7	6
06_1	1	6	5	2	6	1	6	6	6	1	6	7	7	7	7	7	7	1	1	3	5	7	7	1	1	3	6	7	5	1	1	7	7	7	7	7	7	1	1	5	7	5	5	7	7	5	7	6	6
06_2	4	5	6	3	6	2	6	6	6	2	5	6	7	6	6	7	7	3	3	4	3	7	7	6	7	5	5	6	4	4	3	4	4	7	7	5	5	4	4	5	6	5	5	5	6	7	7	5	5
06_3	2	5	4	3	5	2	4	5	5	2	4	5	6	7	7	6	6	6	5	5	5	6	6	6	6	6	5	5	5	5	4	5	5	7	7	7	7	3	3	6	6	7	7	7	7	7	7	4	4
06_4	2	6	5	1	6	1	6	6	5	3	4	5	7	7	7	5	7	7	5	5	7	7	7	7	6	6	5	7	7	7	5	3	5	7	7	4	2	7	6	2	1	5	6	5	6	5	4	5	2
07_1	6	6	5	2	6	2	6	6	6	1	6	7	7	7	7	7	7	7	4	3	6	7	7	7	6	5	6	3	3	6	5	6	6	7	7	5	4	1	1	6	6	6	6	7	7	7	7	6	6
07_2	2	4	3	4	5	4	5	5	5	2	4	5	5	5	5	3	2	4	2	3	5	5	5	5	6	5	4	5	5	4	3	4	3	3	4	3	4	3	3	4	4	5	5	4	4	4	4	5	5
07_3	2	5	3	4	6	4	4	4	4	5	3	7	7	7	7	7	5	4	3	5	2	7	7	6	7	5	5	5	5	5	3	6	7	7	7	3	5	5	5	4	5	5	6	5	4	3	3	5	5
07_4	4	6	1	6	6	5	4	4	6	3	5	7	7	7	7	7	7	7	5	4	4	6	7	7	7	7	3	5	6	7	5	7	6	6	6	5	5	2	2	4	4	5	6	6	5	5	6	6	6
08_1	6	3	1	6	6	6	6	6	6	6	1	7	4	1	7	7	7	7	4	5	6	7	7	7	7	5	5	7	7	7	1	7	7	7	7	7	5	4	1	7	7	7	7	7	7	7	7	7	7
08_2	4	5	5	5	6	4	6	6	6	6	1	5	2	3	6	6	6	4	5	6	4	6	7	7	7	7	5	5	5	4	4	5	5	7	7	7	7	1	1	7	7	6	6	6	6	7	7	7	7
08_3	1	5	4	3	6	3	6	6	6	2	3	7	7	7	6	3	6	7	1	1	7	6	2	1	2	3	4	7	7	7	1	3	5	7	4	7	4	1	1	3	7	1	1	3	1	6	7	7	7
08_4	3	5	3	4	5	4	5	5	6	5	3	7	5	5	5	5	5	2	3	5	5	6	6	5	6	6	5	2	2	2	2	3	5	6	6	6	4	1	1	6	6	6	6	1	5	6	6	5	5
09_1	2	5	6	2	6	4	3	6	6	6	3	4	5	7	7	2	5	5	3	3	6	6	6	5	6	4	6	6	6	3	4	2	2	6	7	7	6	4	3	6	6	4	4	6	6	5	6	6	6
09_2	4	5	4	3	6	5	2	5	5	5	2	7	3	6	5	5	6	6	4	2	5	5	6	2	4	3	6	5	6	5	5	6	5	6	5	3	4	6	3	4	3	6	4	7	6	6	7	6	7
09_3	5	6	5	1	6	2	5	6	6	5	3	7	3	7	6	6	5	6	5	6	3	3	6	6	5	6	4	5	6	6	3	4	4	7	7	5	6	4	5	2	5	5	3	6	7	7	7	5	5
09_4	2	6	5	1	6	2	6	6	6	5	2	7	3	6	6	6	2	3	2	2	6	6	7	6	4	2	6	6	2	5	5	5	7	6	6	7	5	1	1	2	5	4	5	6	6	3	4	6	6
10_1	5	3	5	4	6	2	5	6	6	3	4	7	7	7	7	2	7	6	2	2	6	7	7	6	6	6	5	7	7	7	7	5	5	7	7	6	7	2	2	6	6	7	7	5	5	7	7	5	4
10_2	2	5	5	2	6	6	4	6	6	1	6	7	7	7	5	7	7	3	2	6	1	5	6	6	6	5	2	3	3	6	5	6	7	6	5	5	7	4	1	6	6	5	5	2	2	5	5	5	5
10_3	5	6	6	3	6	1	6	3	6	6	1	7	4	7	5	7	7	1	4	6	6	7	6	1	3	4	6	6	5	1	1	5	3	7	7	6	6	3	6	6	6	4	6	6	6	7	4	4	4
10_4	5	6	6	2	6	1	6	6	4	6	5	6	7	7	6	5	7	5	5	6	5	7	7	5	6	6	6	7	7	6	4	6	5	7	7	7	7	2	2	6	7	6	6	7	7	6	7	6	4
11_1	6	6	6	1	6	1	6	1	6	6	1	7	7	7	7	7	7	1	3	7	5	7	7	3	5	7	7	1	1	1	1	7	7	7	7	7	3	1	1	7	7	7	7	7	7	7	7	7	7
11_2	5	4	6	6	6	2	6	2	6	6	1	7	7	6	5	7	7	5	3	6	7	5	7	3	5	5	2	6	7	3	1	6	6	7	7	2	1	3	7	3	5	1	2	3	6	7	7	6	6
11_3	4	5	5	2	6	4	5	6	3	2	4	7	5	5	7	6	6	3	5	4	5	7	7	4	6	6	5	6	7	4	5	6	6	7	7	7	7	5	5	4	5	6	6	6	6	6	6	6	6
11_4	1	6	6	3	6	1	6	6	5	4	3	5	7	7	6	7	7	4	3	7	6	7	7	3	3	7	4	7	7	5	3	7	7	7	7	7	7	1	1	4	4	7	7	7	7	7	7	5	5
12_1	1	3	6	6	6	1	6	6	6	1	6	2	7	7	7	3	6	7	1	3	6	5	5	5	6	5	5	7	7	6	6	6	6	6	6	6	6	1	1	6	6	6	6	6	6	5	5	4	4
12_2	4	6	4	5	6	4	6	6	6	5	3	6	4	5	5	6	4	2	3	7	3	6	6	6	6	5	6	5	5	3	3	6	6	6	6	6	6	1	1	6	6	6	6	7	7	7	7	4	4
12_3	4	6	4	3	5	1	6	6	6	2	4	6	7	7	7	7	7	7	4	2	7	7	7	7	7	4	5	6	2	7	7	2	2	7	7	6	7	1	2	7	7	6	6	5	5	4	6	5	5
12_4	5	5	5	4	6	3	5	6	6	3	4	4	7	7	7	7	7	7	5	5	7	6	7	6	7	5	7	7	6	7	6	6	7	7	7	7	7	1	1	5	6	6	5	6	6	7	7	6	6
13_1	2	6	6	3	6	6	6	3	6	1	5	6	7	4	6	7	7	6	5	6	6	7	7	5	6	7	7	7	7	6	5	7	7	7	7	5	6	3	2	5	7	7	7	7	6	7	7	6	6
13_2	2	6	6	1	6	6	1	1	6	1	6	7	7	7	4	7	7	7	7	5	5	7	7	7	7	7	4	7	7	7	7	7	7	7	7	7	7	1	1	7	7	7	7	7	7	7	7	7	7
13_3	1	6	6	2	6	6	2	1	6	1	6	7	7	6	6	7	7	5	3	7	2	7	7	5	6	7	2	5	5	7	6	7	6	5	7	7	7	1	1	7	7	7	7	7	7	7	7	6	7
13_4	3	4	6	2	6	3	3	4	4	1	6	6	6	6	6	6	6	6	6	6	4	6	6	6	6	6	4	5	4	5	4	4	4	7	7	5	5	4	3	6	6	6	6	6	6	6	6	4	4
14_1	1	6	3	5	2	5	2	2	3	6	3	5	2	2	4	2	6	4	3	6	3	3	6	6	3	3	5	4	3	2	2	2	2	6	6	4	5	5	5	5	6	3	5	5	6	5	6	3	4
14_2	5	5	6	1	6	1	6	6	6	3	5	7	7	7	7	7	7	7	7	5	7	7	7	7	7	7	7	7	7	7	2	7	7	7	7	7	7	2	4	7	7	7	7	7	7	7	7	5	5
14_3	3	6	6	4	6	4	5	5	5	3	5	7	5	5	6	6	5	3	5	5	3	7	7	7	7	7	7	1	3	6	5	5	5	7	7	7	7	1	1	7	7	7	7	7	7	7	7	3	3
14_4	2	6	6	2	6	5	6	3	6	2	5	2	6	7	7	5	4	3	3	5	5	4	7	7	5	5	6	6	5	3	4	6	6	6	6	6	7	4	3	6	6	5	6	7	6	6	6	6	5
15_1	6	6	2	6	6	5	5	5	6	6	2	7	4	4	7	7	5	2	5	7	2	7	7	4	5	7	7	6	3	7	4	7	7	7	7	7	7	1	1	7	7	5	6	7	7	7	7	7	7
15_2	5	6	1	6	4	2	5	4	6	6	2	6	2	5	7	7	5	1	3	5	2	7	5	3	5	5	5	5	2	2	1	7	7	7	7	3	2	2	2	3	3	3	7	5	5	4	5	7	7
15_3	6	6	2	5	6	5	3	3	6	5	2	7	2	3	4	6	4	4	5	6	4	7	6	5	5	6	5	5	5	6	6	6	6	6	6	6	6	1	1	7	5	5	7	7	7	7	7	7	7
15_4	5	2	1	6	6	6	1	1	6	6	1	4	1	1	7	6	7	1	1	1	7	7	2	5	2	1	7	1	1	1	1	7	5	7	6	7	7	1	1	4	4	5	1	5	5	1	1	7	7
16_1	4	6	5	2	6	4	5	4	5	5	2	6	7	7	6	6	7	7	5	3	5	6	7	7	7	4	5	7	7	5	4	6	6	6	7	5	5	3	1	4	4	5	5	7	7	6	6	3	3
16_2	6	6	6	1	6	1	6	5	6	5	2	6	6	7	7	5	6	7	5	5	5	5	5	5	6	6	6	4	5	5	3	6	5	5	7	3	7	3	1	5	5	5	5	7	7	5	5	6	6
16_3	6	5	6	2	6	3	6	5	6	6	1	7	2	5	6	5	6	3	6	6	6	5	7	7	6	6	7	5	4	5	3	6	7	7	7	5	3	5	6	3	4	7	7	5	5	7	7	6	6
16_4	2	6	5	2	6	1	6	6	6	5	2	6	5	7	7	6	7	7	6	6	5	7	7	7	7	7	6	5	6	5	5	6	6	6	7	7	7	1	1	6	6	7	7	7	7	7	7	6	6
17_1	3	4	4	4	5	3	4	4	5	3	4	5	5	6	5	3	4	3	3	2	5	4	5	6	4	4	5	5	5	5	3	6	6	5	4	4	5	3	4	4	5	5	5	5	5	4	3	5	4
17_2	2	5	5	5	5	4	5	5	5	4	4	7	6	7	7	5	5	6	5	4	6	5	5	5	5	6	6	5	4	7	6	7	6	6	6	6	5	4	4	5	5	5	5	6	6	5	6	5	5
17_3	2	1	6	6	6	5	6	6	6	6	6	7	4	6	6	1	5	2	2	6	5	2	7	6	5	3	6	2	3	1	1	5	5	7	6	6	2	2	6	5	5	3	3	7	7	7	7	5	5
17_4	1	4	4	4	4	3	4	4	4	4	4	6	5	5	5	1	3	4	4	4	5	5	5	5	5	5	5	5	4	5	4	4	4	6	6	6	6	5	5	4	6	5	5	5	5	5	5	3	3
18_1	4	5	2	5	6	5	3	3	6	5	4	7	2	4	4	7	3	5	3	6	1	7	7	7	5	6	1	3	2	2	2	2	2	6	6	5	6	1	1	7	7	7	7	5	6	6	6	4	4
18_2	6	6	6	6	6	6	6	6	6	6	6	7	7	7	7	5	6	3	5	2	2	7	7	3	6	7	7	5	5	7	3	7	7	7	7	7	7	7	7	7	7	5	7	7	7	2	2	7	7
18_3	3	4	4	2	5	4	5	5	5	2	4	3	5	6	6	4	5	6	3	5	6	6	6	6	6	6	6	5	5	6	6	5	5	5	6	5	5	2	3	6	6	5	5	5	5	6	6	5	5
18_4	4	6	6	6	6	1	6	6	6	4	4	7	3	5	6	6	4	2	3	3	6	7	7	6	6	5	4	6	6	3	2	5	3	6	7	4	6	2	2	7	7	6	6	7	7	6	5	5	5
19_1	4	4	4	4	5	2	5	5	5	3	5	5	6	4	6	5	6	4	3	3	5	5	6	4	5	5	6	5	5	3	3	5	5	6	6	6	6	5	5	4	5	5	4	5	5	3	3	5	5
19_2	2	5	5	4	6	2	6	6	6	2	5	7	6	6	7	7	5	1	5	6	3	7	7	1	5	6	2	5	5	2	1	6	6	6	6	5	6	3	2	5	5	5	6	6	6	7	6	7	7
19_3	1	6	5	5	6	2	6	6	6	1	6	7	7	7	7	5	5	5	5	4	2	6	6	4	6	6	2	7	7	6	6	7	7	6	6	6	6	1	1	7	7	6	7	7	7	7	7	6	6
19_4	2	6	5	5	6	1	6	6	6	1	5	7	6	6	7	7	5	4	3	5	6	7	6	2	5	6	5	3	1	5	1	5	2	7	7	7	7	1	2	7	7	7	7	7	7	7	7	6	6
20_1	4	5	5	3	6	3	6	6	6	2	5	7	7	7	7	5	7	6	5	5	4	6	7	6	7	6	3	7	7	7	6	6	5	6	7	6	6	1	1	5	5	4	5	5	5	5	6	6	6
20_2	3	6	6	4	6	2	5	6	6	2	5	5	7	6	6	4	7	6	5	6	5	5	7	7	5	6	5	6	6	7	2	5	4	7	7	7	7	1	1	5	7	6	6	7	7	7	7	5	5
20_3	3	5	5	2	6	2	6	6	6	2	5	5	7	7	6	5	7	6	2	3	5	5	7	5	4	6	3	7	7	5	3	6	5	6	6	6	7	1	1	3	6	5	5	6	5	6	6	4	6
20_4	5	5	4	4	5	5	5	4	5	5	2	6	3	4	6	3	2	2	3	5	3	4	5	5	5	5	5	5	6	3	4	6	6	6	6	3	3	5	3	6	5	5	5	4	5	5	5	3	3
21_1	2	5	4	4	6	2	6	4	6	2	5	7	6	6	6	5	3	7	3	1	5	6	6	6	6	4	3	6	2	6	5	5	2	6	6	6	6	2	1	6	6	4	5	4	5	5	5	6	6
21_2	3	5	5	3	6	2	6	5	6	2	5	6	6	6	6	6	5	5	6	6	5	6	6	6	6	6	5	4	5	5	5	5	5	7	7	7	7	2	2	7	7	7	7	7	7	7	7	5	6
21_3	2	5	5	2	6	1	6	6	6	2	5	6	6	5	6	5	5	5	5	5	4	6	6	5	6	6	2	5	5	5	5	5	5	6	6	6	6	1	1	5	5	5	6	6	6	6	6	4	4
21_4	1	5	6	5	6	5	5	5	5	1	4	5	7	6	6	6	3	7	4	5	3	7	5	7	6	5	3	7	7	7	3	6	6	7	7	7	7	1	1	4	6	4	4	5	5	6	6	2	2
22_1	4	3	5	2	6	3	5	4	5	1	4	5	5	5	5	5	3	5	4	4	2	5	6	6	5	5	5	5	5	4	4	5	4	4	5	5	5	3	3	4	5	5	5	4	4	5	5	5	4
22_2	2	4	5	3	6	2	6	4	6	1	6	4	7	7	6	5	5	2	3	2	5	6	6	6	5	5	7	7	7	7	7	7	7	6	6	6	7	1	1	4	4	6	6	4	4	6	7	2	2
22_3	3	4	5	3	6	4	5	5	6	2	6	6	7	7	7	5	5	3	4	4	4	5	5	4	4	4	5	5	5	4	4	5	5	4	6	6	5	2	2	4	4	4	4	5	4	6	4	6	4
22_4	2	5	5	2	6	2	5	5	4	2	5	5	7	5	5	6	6	5	5	5	2	6	6	5	5	5	4	5	5	6	5	6	6	6	6	6	6	1	1	4	5	5	4	7	6	6	6	4	4
23_1	4	5	5	2	6	2	6	6	6	2	5	2	7	7	7	6	6	6	6	6	6	7	7	7	7	7	7	7	6	7	7	5	5	5	7	7	7	1	1	7	7	7	7	7	7	7	7	4	4
23_2	5	5	4	4	6	2	5	5	5	4	4	6	7	6	5	5	7	6	2	2	5	6	6	5	6	4	4	7	7	6	5	3	2	5	6	3	6	4	2	6	6	7	7	4	4	3	5	4	4
23_3	6	2	1	5	6	2	6	6	6	5	1	6	7	6	7	7	7	6	7	7	1	7	7	7	6	7	1	6	6	6	6	7	6	7	7	5	7	2	1	6	6	4	6	4	4	6	6	6	4
23_4	5	5	4	3	6	1	6	6	6	1	4	7	7	7	7	5	5	3	2	4	5	6	6	2	3	5	5	5	3	5	3	5	5	7	6	7	4	1	1	5	7	3	3	3	3	5	4	4	4
24_1	3	4	5	5	6	2	5	5	6	2	5	7	6	6	7	4	5	2	3	3	5	5	5	2	3	6	3	5	5	5	5	5	5	5	5	3	4	4	5	4	5	5	5	4	4	4	4	5	5
24_2	4	5	6	4	5	3	4	5	4	1	5	7	5	5	7	5	5	5	5	4	6	6	7	5	5	4	5	5	4	4	3	5	5	5	6	4	3	5	6	5	5	5	6	5	5	4	5	5	5
24_3	2	5	6	6	6	1	6	6	6	3	4	7	5	3	7	6	6	1	3	6	7	6	6	1	1	5	6	3	5	1	1	7	7	7	7	1	2	7	7	5	6	5	5	5	5	4	5	2	3
24_4	6	6	6	6	6	2	6	6	6	4	3	7	5	5	3	7	7	2	2	7	4	7	7	6	7	7	6	5	3	2	2	7	7	7	7	4	5	5	5	4	4	3	3	3	3	4	4	7	7
25_1	2	5	5	4	6	1	6	5	6	1	6	6	7	7	7	7	7	7	5	2	6	7	7	7	7	3	6	6	6	7	7	6	6	7	7	6	5	1	2	6	7	3	5	5	5	6	6	6	6
25_2	2	5	5	5	6	5	5	6	6	4	4	5	5	5	5	6	7	7	5	4	5	6	6	5	7	6	5	4	4	6	6	6	6	7	7	3	4	5	4	6	6	4	4	5	5	5	5	3	3
25_3	1	5	4	5	6	2	4	4	5	3	4	6	5	5	5	5	5	3	3	2	6	6	6	5	5	4	4	5	5	3	1	5	4	6	7	5	5	5	2	4	4	2	2	5	5	5	5	6	6
25_4	2	5	1	5	6	2	5	3	3	5	4	5	2	4	6	5	5	1	1	5	4	5	6	6	5	6	6	6	2	2	1	5	6	3	6	4	6	1	1	6	6	6	6	5	6	6	6	2	2
26_1	3	6	6	2	6	2	5	6	6	6	1	7	3	6	7	6	7	3	5	6	5	7	7	3	4	6	3	7	5	6	5	7	7	6	6	6	7	2	1	7	7	6	7	6	6	7	6	6	7
26_2	2	6	2	5	6	2	5	4	6	5	3	5	5	5	6	5	7	5	3	3	5	7	7	5	5	6	5	5	5	5	3	4	5	6	7	7	7	4	2	7	7	3	4	7	7	7	7	7	7
26_3	2	6	2	5	6	3	5	3	5	5	3	7	2	5	5	6	4	2	2	3	4	6	5	2	3	5	4	6	5	2	2	5	5	6	6	4	5	3	3	3	5	6	5	6	4	5	4	4	6
26_4	3	6	2	6	6	4	6	6	6	5	1	7	7	6	6	7	3	2	4	6	2	7	7	7	7	7	7	7	7	7	7	7	7	7	7	6	7	2	3	6	6	7	7	6	6	6	6	7	7
27_1	4	4	5	5	6	3	6	6	6	3	4	7	4	6	6	6	6	5	4	5	4	6	6	3	4	6	6	6	6	6	5	6	6	5	5	5	4	2	2	6	6	6	6	6	6	6	5	5	5
27_2	4	6	3	3	6	5	5	6	6	4	4	7	7	7	7	5	7	6	2	2	7	5	7	6	2	6	6	6	4	5	5	5	5	7	7	6	7	1	1	7	7	6	5	7	7	7	7	4	4
27_3	5	6	3	4	5	4	4	4	3	3	3	7	7	7	7	6	6	4	5	7	1	6	6	5	7	4	6	6	6	4	3	5	4	7	7	5	7	1	5	7	7	3	5	6	6	6	4	1	1
27_4	5	5	3	4	6	2	5	5	6	5	3	6	5	7	7	3	6	5	5	5	4	5	6	6	6	5	5	5	4	5	4	6	6	6	6	6	7	1	1	6	5	6	6	6	6	7	7	5	6
28_1	3	6	2	5	6	3	5	5	5	5	3	6	4	4	4	6	5	3	3	6	2	7	5	3	5	6	2	5	5	3	3	4	4	6	6	5	5	3	2	6	6	6	7	6	6	6	6	7	7
28_2	5	5	1	6	6	1	6	6	6	6	1	7	4	3	6	7	7	7	7	6	2	7	7	7	7	6	2	7	7	7	7	7	7	7	7	7	7	1	1	7	7	6	6	7	7	7	7	7	7
28_3	4	6	1	6	6	1	6	6	6	6	1	2	5	4	7	7	7	2	4	7	4	7	7	7	7	7	6	7	7	6	6	7	7	7	7	7	7	1	2	7	6	7	7	7	7	7	7	7	7
28_4	1	6	2	5	6	1	6	6	4	5	4	6	6	6	6	5	6	5	5	5	6	5	6	6	4	6	6	6	6	4	5	6	6	5	7	7	7	2	3	7	7	6	6	6	6	7	7	7	7
29_1	4	4	5	2	6	3	5	6	6	5	4	5	4	6	5	7	3	2	3	3	5	5	6	5	4	5	4	5	5	6	6	4	5	5	5	6	5	1	2	4	4	6	6	6	4	6	5	4	4
29_2	4	4	4	3	6	2	5	5	5	2	4	5	6	7	7	6	7	5	4	4	6	6	5	6	6	6	5	5	5	6	6	5	5	4	6	6	6	1	1	5	5	5	5	5	5	5	5	5	5
29_3	5	6	5	5	6	1	6	6	1	5	4	6	6	7	6	7	7	3	5	5	6	7	7	7	7	6	6	7	7	7	1	7	7	7	7	6	3	1	1	7	7	7	7	7	7	7	7	7	7
29_4	6	6	5	3	6	1	6	5	5	2	5	5	6	6	5	4	7	7	4	3	6	6	6	6	6	5	5	6	5	5	5	4	4	5	5	5	4	4	4	4	4	4	3	3	3	4	4	3	3
30_1	1	6	4	4	6	2	6	2	6	6	6	7	5	5	5	6	5	5	6	6	5	6	6	5	6	6	5	7	7	6	5	6	6	7	7	6	6	4	3	6	6	5	5	4	6	5	5	6	6
30_2	4	5	3	5	6	5	5	5	5	5	3	6	5	6	6	5	3	4	5	5	5	4	6	3	3	6	6	3	3	5	3	6	6	7	7	7	7	1	1	7	7	4	4	3	3	5	4	5	5
30_3	2	5	4	4	6	5	6	5	6	6	4	7	4	3	4	5	7	5	3	2	5	5	7	5	6	3	5	3	3	5	3	7	7	5	5	5	6	3	3	7	7	5	6	5	5	6	6	5	7
30_4	4	6	4	4	6	4	5	5	6	5	4	7	6	7	7	7	7	7	7	5	5	7	7	7	7	5	5	5	5	5	4	5	5	7	7	7	7	1	1	5	7	7	7	7	7	7	7	7	6
31_1	4	5	2	5	6	1	6	6	5	5	2	6	5	4	6	3	6	3	3	3	4	6	6	3	3	5	5	5	3	3	3	6	6	6	6	6	6	3	3	5	6	7	7	5	5	6	6	6	6
31_2	2	4	1	2	6	3	6	6	6	4	2	6	3	5	5	5	6	5	3	5	5	7	6	2	2	7	2	3	1	4	4	5	3	3	5	6	4	1	3	4	4	6	7	6	5	6	7	6	6
31_3	4	5	1	6	6	1	6	6	6	6	1	7	7	2	6	7	7	1	1	7	1	7	7	2	2	6	6	6	5	6	5	5	6	7	7	7	7	1	1	7	7	7	6	7	7	7	7	7	7
31_4	1	6	2	2	6	1	6	6	6	4	2	7	6	6	6	7	7	3	3	5	5	7	7	2	2	6	6	7	6	4	2	5	4	7	7	3	6	1	4	4	6	6	6	4	4	4	5	6	7
32_1	4	6	6	3	6	2	5	5	5	2	6	7	7	7	5	7	7	5	6	4	7	7	7	7	7	6	6	6	6	7	3	5	5	7	7	7	7	3	4	6	6	5	5	6	7	7	7	5	5
32_2	2	5	5	2	6	2	6	6	5	2	5	6	7	7	6	5	6	6	5	5	5	7	7	7	7	6	4	6	5	6	6	5	5	7	7	7	7	1	1	4	4	7	7	7	7	7	7	5	5
32_3	5	6	5	5	6	2	6	6	6	2	4	7	7	7	7	7	7	7	3	6	5	7	7	7	7	5	6	6	5	6	5	6	6	7	7	6	7	5	5	4	5	6	7	7	7	6	7	5	5
32_4	1	6	6	1	6	2	5	6	6	1	6	7	7	7	7	6	7	6	4	5	2	7	7	7	7	7	1	3	2	6	5	6	6	7	7	7	7	1	1	6	6	5	5	7	7	7	7	6	3
[truncated: 21 more columns]

## Sheet: Sheet1
I spoke on reducing the risks and costs associated with soil removal.	I spoke up regarding sharing the burden of soil removal.	I spoke up regarding the burden on the people of Okuma and Futaba, where interim storage facilities are located.	I made well-balanced statements regarding "reducing risks and costs," "sharing the burden," and "considering the burden on the people of Okuma and Futaba Towns.	I gave reasons for my arguments from a logical and objective point of view.	I gave my reasons for my claim from a psychological and emotional point of view.			Discussions included reducing risks and costs associated with removed soil.	During the discussion, the sharing of burdens related to removed soil was discussed.	During the discussion, consideration for the burden on the people of Okuma and Futaba Towns, where interim storage facilities are located, was discussed.	In the discussions, "reducing risks and costs," "sharing the burden," and "consideration for the burden on the people of Okuma and Futaba Towns" were all discussed.	In the discussion, the reasons for each claim were stated from a logical and objective point of view.	In the discussion, the reasons for each claim were given from a psychological and emotional point of view.	I thought the issue of removed soil was a problem that was relevant to me.	I thought I was one of the parties in the removal soil issue.	During the discussion, I imagined myself in the position of the people of Okuma and Futaba Towns and considered the issue of soil removal.	During the discussion, I considered the issue of removed soil from the perspective of the people of Okuma and Futaba towns.	During the discussion, I imagined myself in the position of those who would assume the burden of the newly removed soil and considered the issue of removed soil.	During our discussion, I considered the issue of removed soil from the perspective of those who would be assuming the burden of the newly removed soil.			I had ample opportunity to speak up.	My opinion was fully heard.	Everyone had an equal opportunity to speak.	They took care of each other so that everyone would speak up.	Those who were more assertive dominated the discussion.	The discussion was dragged down by the loudest voices.	In the discussions, minority opinions were respected.	He listened to the opinions of the minority in the discussion.	During the discussion, opinions were expressed from diverse perspectives.	Various perspectives were expressed during the discussion.	The opinions of all participants were reflected in the conclusions reached.	The opinions of all participants were incorporated in reaching the conclusion.	Overall, the discussion was a fair process.	Overall, the way the discussion was conducted was fair.	The conclusion is that it reduces risks and costs to society as a whole.	The conclusion is that it reduces the risk and cost to society as a whole.	The conclusion is that the burden is shared.	The conclusion is that it reduces burden bias.	The conclusion is that it imposes a burden on certain regions.	The conclusion is that there is a significant burden bias toward certain regions.	The conclusion is that consideration was given to the burden on the people of Okuma and Futaba Towns.	The conclusion is to reduce the burden on the people of Okuma and Futaba Towns.	The conclusion is that consideration has been given to those who will be taking on the newly removed soil.	The conclusion reduces the burden on those who take on newly removed soil.	The conclusion is one that fully incorporates "risk and cost reduction," "burden sharing," and "consideration for those who bear/have borne the burden.	The conclusion is a balanced incorporation of "risk and cost reduction," "burden sharing," and "consideration for those who bear/have borne the burden.	The conclusion is a good one overall.	The conclusion can be evaluated as good overall.
														q6_1	q6_2	q6_3	q6_4	q6_5	q6_6			q7_1	q7_2	q7_3	q7_4	q7_5	q7_6	q7_7	q7_8	q7_9	q7_10	q7_11	q7_12	q7_13	q7_14	q8_1	q8_2	q8_3	q8_4	q8_5	q8_6	q8_7	q8_8	q8_9	q8_10	q8_11	q8_12	q8_13	q8_14
I spoke on reducing the risks and costs associated with soil removal.	Discussions included reducing risks and costs associated with removed soil.	I thought the issue of removed soil was a problem that was relevant to me.	I had ample opportunity to speak up.	The conclusion is that it reduces risks and costs to society as a whole.	I can accept the group's decision based on the overall discussion, process and conclusions.									q6_1. I thought the issue of removed soil was a problem that was relevant to me.	q6_2. I thought I was one of the parties in the removal soil issue.	q6_3. During the discussion, I imagined myself in the position of the people of Okuma and Futaba Towns and considered the issue of soil removal.	q6_4. During the discussion, I considered the issue of removed soil from the perspective of the people of Okuma and Futaba towns.	q6_5. During the discussion, I imagined myself in the position of those who would assume the burden of the newly removed soil and considered the issue of removed soil.	q6_6. During our discussion, I considered the issue of removed soil from the perspective of those who would be assuming the burden of the newly removed soil.	.	.	q7_1. I had ample opportunity to speak up.	q7_2. My opinion was fully heard.	q7_3. Everyone had an equal opportunity to speak.	q7_4. They took care of each other so that everyone would speak up.	q7_5. Those who were more assertive dominated the discussion.	q7_6. The discussion was dragged down by the loudest voices.	q7_7. In the discussions, minority opinions were respected.	q7_8. He listened to the opinions of the minority in the discussion.	q7_9. During the discussion, opinions were expressed from diverse perspectives.	q7_10. Various perspectives were expressed during the discussion.	q7_11. The opinions of all participants were reflected in the conclusions reached.	q7_12. The opinions of all participants were incorporated in reaching the conclusion.	q7_13. Overall, the discussion was a fair process.	q7_14. Overall, the way the discussion was conducted was fair.	q8_1. The conclusion is that it reduces risks and costs to society as a whole.	q8_2. The conclusion is that it reduces the risk and cost to society as a whole.	q8_3. The conclusion is that the burden is shared.	q8_4. The conclusion is that it reduces burden bias.	q8_5. The conclusion is that it imposes a burden on certain regions.	q8_6. The conclusion is that there is a significant burden bias toward certain regions.	q8_7. The conclusion is that consideration was given to the burden on the people of Okuma and Futaba Towns.	q8_8. The conclusion is to reduce the burden on the people of Okuma and Futaba Towns.	q8_9. The conclusion is that consideration has been given to those who will be taking on the newly removed soil.	q8_10. The conclusion reduces the burden on those who take on newly removed soil.	q8_11. The conclusion is one that fully incorporates "risk and cost reduction," "burden sharing," and "consideration for those who bear/have borne the burden.	q8_12. The conclusion is a balanced incorporation of "risk and cost reduction," "burden sharing," and "consideration for those who bear/have borne the burden.	q8_13. The conclusion is a good one overall.	q8_14. The conclusion can be evaluated as good overall.
I spoke up regarding sharing the burden of soil removal.	During the discussion, the sharing of burdens related to removed soil was discussed.	I thought I was one of the parties in the removal soil issue.	My opinion was fully heard.	The conclusion is that it reduces the risk and cost to society as a whole.	I can look at the overall discussion, process and conclusions and agree with the group's decision.
I spoke up regarding the burden on the people of	During the discussion, consideration for the burden on the people of Okuma and Futaba Towns, where interim storage facilities are	During the discussion, I imagined myself in the	Everyone had an equal opportunity to speak.	The conclusion is that the burden is shared.	The discussions, process, and conclusions will be acceptable to the people of Okuma and Futaba Towns.
Okuma and Futaba, where interim storage facilities are located.	located, was discussed.	position of the people of Okuma and Futaba Towns and considered the issue of soil removal.	They took care of each other so that everyone would speak up.	The conclusion is that it reduces burden bias.	The discussions, process, and conclusions will be acceptable to the people of Okuma and Futaba Towns.
I made well-balanced statements regarding "reducing risks and costs," "sharing the burden," and "considering the burden on the people of	In the discussions, "reducing risks and costs," "sharing the burden," and "consideration for the burden on the people of Okuma and Futaba	During the discussion, I considered the issue of removed soil from the perspective of the people	Those who were more assertive dominated the discussion.	The conclusion is that it imposes a burden on certain regions.	The discussions, process, and conclusions will be acceptable to those who will assume the burden of the newly removed soil.
Okuma and Futaba Towns.	Towns" were all discussed.	of Okuma and Futaba towns.	The discussion was dragged down by the loudest voices.	The conclusion is that there is a significant burden bias toward certain regions.	The discussions, process, and conclusions will be acceptable to those who will assume the burden of the newly removed soil.
I gave reasons for my arguments from a logical and objective point of view.	In the discussion, the reasons for each claim were stated from a logical and objective point of	During the discussion, I imagined myself in the position of those who would assume the burden of the newly removed soil and considered the issue of removed soil.	In the discussions, minority opinions were respected.	The conclusion is that consideration was given to the burden on the people of Okuma and Futaba Towns.	The discussion, process, and conclusions will be acceptable to many people throughout society.
I gave my reasons for my claim from a psychological and emotional point of view.	view.	During our discussion, I considered the issue of removed soil from the perspective of those who would be assuming the burden of the newly removed soil.	He listened to the opinions of the minority in the discussion.	The conclusion is to reduce the burden on the people of Okuma and Futaba Towns.	The discussion, process, and conclusions will be acceptable to many people throughout society.
	In the discussion, the reasons for each claim were given from a psychological and emotional		During the discussion, opinions were expressed from diverse perspectives.	The conclusion is that consideration has been given to those who will be taking on the newly removed soil.
	point of view.		Various perspectives were expressed during the discussion.	The conclusion reduces the burden on those who take on newly removed soil.
			The opinions of all participants were reflected in the conclusions reached.	The conclusion is one that fully incorporates "risk and cost reduction," "burden sharing," and "consideration for those who bear/have borne the burden.
			The opinions of all participants were incorporated in reaching the conclusion.	The conclusion is a balanced incorporation of "risk and cost reduction," "burden sharing," and "consideration for those who bear/have borne the burden.
			Overall, the discussion was a fair process.	The conclusion is a good one overall.
			Overall, the way the discussion was conducted was fair.	The conclusion can be evaluated as good overall.
[truncated: 8 more columns]
