# Supplementary material for: Effects of controversial contexts on opinion changes through discussion and evaluation of decisions: A group decision experiment regarding the issue of removed soil in Fukushima
Source: PLoS One. 2026 Apr 7;21(4):e0346574. doi: 10.1371/journal.pone.0346574 (PMC13056183; doi:10.1371/journal.pone.0346574)
Supplement: S3 Table — (XLSX) [file pone.0346574.s004.xlsx]

## Sheet: Sheet1
			mean	se_mean	sd	0.025	0.975	n_eff	Rhat
Manipulation check	Asserting my position and persuading opponents with different opinions to be adopted as the group decision	(Intercept)	4.03074	0.00343465	0.216413	3.6098	4.44376	3970.11	0.999502
		conditionH	-1.24432	0.00476424	0.302113	-1.84641	-0.665745	4021.16	0.999591
	Considering both supporting and opposing perspectives and deliberating the merits and demerits of the final disposal outside Fukushima	(Intercept)	4.988	0.00205711	0.139097	4.71485	5.25639	4572.16	1.00044
		conditionH	0.260092	0.00277383	0.2015	-0.138465	0.648533	5277.04	0.99997
evaluation of group decisions (the dependent variable was average of these two items)	“Overall, I think the group decision was good” and “All things considered, I can evaluate the group decision as good.”	(Intercept)	4.74311	0.00380178	0.205125	4.33859	5.15537	2911.13	0.999587
		conditionH	0.845196	0.00555483	0.289719	0.264782	1.40454	2720.26	1.00101
