# Supplementary material for: Effects of controversial contexts on opinion changes through discussion and evaluation of decisions: A group decision experiment regarding the issue of removed soil in Fukushima
Source: PLoS One. 2026 Apr 7;21(4):e0346574. doi: 10.1371/journal.pone.0346574 (PMC13056183; doi:10.1371/journal.pone.0346574)
Supplement: S4 Table — (XLSX) [file pone.0346574.s005.xlsx]

## Sheet: Sheet1
		mean	se_mean	sd	0.025	0.975	n_eff	Rhat
“Conducting reusing of the removed soil.” (1: I think it's bad ~ 6: I think it's good)	(Intercept)	5.55	0	0.09	5.37	5.73	3547.96	1
	conditionH	-0.04	0	0.13	-0.3	0.21	3502.46	1
	timeAfter	0.33	0	0.1	0.13	0.52	4577.7	1
	conditionH * timeAfter	-0.06	0	0.14	-0.34	0.22	4286.65	1
